# Supplementary material for: ST2/IL-33 axis blockade inhibits regulatory T cell cytotoxicity towards CD8 T cells in the leukemic niche
Source: Nat Commun. 2025 Jul 21;16:6580. doi: 10.1038/s41467-025-61647-8 (PMC12279971; doi:10.1038/s41467-025-61647-8)
Supplement: Supplementary file 3 — Supplementary Data 1 [file 41467_2025_61647_MOESM3_ESM.xlsx]

## Sheet: Sheet1
Supplementary Data 1. Nanostring raw data of BM-derived WT Treg cells and Tbet-/- Treg cells sorted from sex- and age-matched normal naïve WT and Tbet-/- mice.
Gene Name	BM Treg :Tbet KO : naive	BM Treg : WT : naive	KO/WT
Abcb10	11.89	11.01	1.08
Abcb1a	72.82	48.18	1.51
Abcf1	43.1	53.69	0.8
Abl1	4.46	13.77	0.32
Adal	1.49	5.51	0.27
Ahr	23.78	23.4	1.02
Aicda	5.94	5.51	1.08
Aire	16.35	12.39	1.32
Alas1	37.15	26.16	1.42
App	44.58	37.17	1.2
Arhgdib	845.6	1077.93	0.78
Atg16l1	60.93	68.83	0.89
Atm	25.26	16.52	1.53
B2m	4028.88	3755.53	1.07
Batf	77.28	42.68	1.81
Batf3	10.4	2.75	3.78
Bax	22.29	23.4	0.95
Bcap31	130.78	106	1.23
Bcl2	120.38	130.78	0.92
Bcl3	31.21	28.91	1.08
Bcl6	32.69	16.52	1.98
Bid	28.24	28.91	0.98
Blnk	17.83	17.9	1
Bst1	5.94	6.88	0.86
Bst2	71.33	45.43	1.57
Btk	19.32	16.52	1.17
Btla	71.33	90.86	0.79
Btnl1	1.49	2.75	0.54
Btnl2	7.43	5.51	1.35
C1qa	43.1	6.88	6.26
C1qb	50.53	20.65	2.45
C1qbp	41.61	41.3	1.01
C1ra	8.92	1.38	6.46
C1s	4.46	1.38	3.23
C2	7.43	6.88	1.08
C3	35.67	37.17	0.96
C4a	2.97	2.75	1.08
C4bp	7.43	4.13	1.8
C6	5.94	4.13	1.44
C7	10.4	11.01	0.94
C8a	4.46	4.13	1.08
C8b	5.94	4.13	1.44
C8g	5.94	5.51	1.08
C9	7.43	6.88	1.08
Camp	561.75	852.15	0.66
Card9	10.4	20.65	0.5
Casp1	40.13	30.29	1.32
Casp2	44.58	55.07	0.81
Casp3	80.25	55.07	1.46
Casp8	127.81	144.55	0.88
Ccbp2	5.94	2.75	2.16
Ccl11	4.46	9.64	0.46
Ccl12	4.46	1.38	3.23
Ccl19	4.46	1.38	3.23
Ccl2	25.26	19.27	1.31
Ccl20	2.97	5.51	0.54
Ccl22	29.72	38.55	0.77
Ccl24	2.97	2.75	1.08
Ccl25	8.92	2.75	3.24
Ccl26	5.94	8.26	0.72
Ccl3	147.13	89.48	1.64
Ccl4	80.25	26.16	3.07
Ccl5	197.65	74.34	2.66
Ccl6	29.72	13.77	2.16
Ccl7	11.89	8.26	1.44
Ccl8	5.94	6.88	0.86
Ccl9	69.85	63.33	1.1
Ccr10	17.83	12.39	1.44
Ccr2	108.49	45.43	2.39
Ccr3	17.83	6.88	2.59
Ccr4	31.21	20.65	1.51
Ccr5	20.81	13.77	1.51
Ccr6	26.75	27.53	0.97
Ccr7	181.31	392.35	0.46
Ccr8	56.47	39.92	1.41
Ccr9	22.29	33.04	0.67
Ccrl1	13.38	5.51	2.43
Ccrl2	98.08	61.95	1.58
Cd109	19.32	11.01	1.75
Cd14	23.78	16.52	1.44
Cd160	5.94	4.13	1.44
Cd163	22.29	15.14	1.47
Cd164	249.67	229.9	1.09
Cd19	13.38	50.94	0.26
Cd1d1	87.68	74.34	1.18
Cd2	861.95	932	0.92
Cd209g	2.97	6.88	0.43
Cd22	22.29	12.39	1.8
Cd226	66.88	97.74	0.68
Cd244	5.94	5.51	1.08
Cd247	270.47	319.39	0.85
Cd24a	26.75	52.31	0.51
Cd27	260.07	239.54	1.09
Cd274	63.9	71.59	0.89
Cd28	129.29	212.01	0.61
Cd34	11.89	17.9	0.66
Cd36	14.86	8.26	1.8
Cd3d	512.71	521.75	0.98
Cd3e	508.25	531.39	0.96
Cd3eap	16.35	15.14	1.08
Cd4	298.71	414.37	0.72
Cd40	17.83	12.39	1.44
Cd40lg	47.56	44.05	1.08
Cd44	138.21	85.35	1.62
Cd46	5.94	5.51	1.08
Cd48	139.7	145.93	0.96
Cd5	370.04	534.14	0.69
Cd53	59.44	99.12	0.6
Cd55	38.64	77.09	0.5
Cd59b	5.94	2.75	2.16
Cd6	160.5	221.64	0.72
Cd69	132.26	151.43	0.87
Cd7	26.75	30.29	0.88
Cd74	1304.82	772.31	1.69
Cd79a	8.92	2.75	3.24
Cd79b	47.56	74.34	0.64
Cd80	40.13	35.79	1.12
Cd81	274.93	173.46	1.58
Cd82	306.14	206.5	1.48
Cd83	260.07	150.06	1.73
Cd86	52.01	49.56	1.05
Cd8a	16.35	9.64	1.7
Cd8b1	7.43	4.13	1.8
Cd9	29.72	55.07	0.54
Cd96	29.72	50.94	0.58
Cd97	190.22	232.66	0.82
Cd99	57.96	70.21	0.83
Cdh5	7.43	4.13	1.8
Cdkn1a	53.5	42.68	1.25
Ceacam1	19.32	11.01	1.75
Cebpb	130.78	119.77	1.09
Cfb	10.4	6.88	1.51
Cfd	2.97	8.26	0.36
Cfh	2.97	2.75	1.08
Cfi	2.97	5.51	0.54
Cfp	29.72	33.04	0.9
Chuk	62.42	61.95	1.01
Ciita	16.35	13.77	1.19
Cish	63.9	48.18	1.33
Clec4a4	8.92	9.64	0.93
Clec4e	13.38	17.9	0.75
Clec5a	14.86	15.14	0.98
Clu	1.49	5.51	0.27
Cmklr1	10.4	6.88	1.51
Cr2	7.43	2.75	2.7
Cradd	22.29	24.78	0.9
Crlf2	130.78	88.11	1.48
Csf1	25.26	20.65	1.22
Csf1r	72.82	45.43	1.6
Csf2	8.92	4.13	2.16
Csf2rb	14.86	22.03	0.67
Csf3r	10.4	20.65	0.5
Ctla4	1102.7	1079.3	1.02
Ctnnb1	62.42	63.33	0.99
Ctsc	69.85	50.94	1.37
Ctsg	93.63	82.6	1.13
Ctss	365.59	232.66	1.57
Cul9	5.94	17.9	0.33
Cx3cl1	5.94	4.13	1.44
Cx3cr1	28.24	8.26	3.42
Cxcl1	10.4	6.88	1.51
Cxcl10	26.75	19.27	1.39
Cxcl11	11.89	17.9	0.66
Cxcl12	8.92	9.64	0.93
Cxcl13	5.94	4.13	1.44
Cxcl15	10.4	6.88	1.51
Cxcl3	7.43	1.38	5.38
Cxcl9	13.38	6.88	1.94
Cxcr1	8.92	1.38	6.46
Cxcr2	5.94	4.13	1.44
Cxcr3	16.35	60.57	0.27
Cxcr4	367.07	368.95	0.99
Cxcr5	26.75	15.14	1.77
Cxcr6	31.21	13.77	2.27
Cybb	221.43	174.84	1.27
Ddx58	75.79	68.83	1.1
Defb1	17.83	20.65	0.86
Defb14	7.43	1.38	5.38
Dpp4	35.67	49.56	0.72
Ebi3	47.56	33.04	1.44
Eef1g	90.65	129.41	0.7
Emr1	54.99	23.4	2.35
Entpd1	41.61	31.66	1.31
Eomes	19.32	2.75	7.03
Ets1	1144.31	1452.38	0.79
Fadd	14.86	8.26	1.8
Fas	19.32	13.77	1.4
Fasl	16.35	9.64	1.7
Fcamr	14.86	16.52	0.9
Fcer1a	4.46	5.51	0.81
Fcer1g	41.61	37.17	1.12
Fcgr1	5.94	1.38	4.3
Fcgr2b	105.51	79.85	1.32
Fcgr3	19.32	23.4	0.83
Fcgr4	93.63	28.91	3.24
Fcgrt	17.83	16.52	1.08
Fkbp5	57.96	28.91	2
Fn1	60.93	30.29	2.01
Folr4	237.78	227.15	1.05
Foxp3	607.82	652.54	0.93
Frmpd4	5.94	5.51	1.08
Fyn	234.81	245.05	0.96
G6pdx	95.11	94.99	1
Gapdh	1591.64	1676.77	0.95
Gata3	303.17	183.1	1.66
Gfi1	7.43	27.53	0.27
Gm10499	7.43	1.38	5.38
Gp1bb	4.46	2.75	1.62
Gpi1	8.92	6.88	1.3
Gpr183	83.22	90.86	0.92
Gpr44	1.49	4.13	0.36
Gusb	40.13	27.53	1.46
Gzma	7.43	6.88	1.08
Gzmb	13.38	15.14	0.88
H2-Aa	410.17	223.02	1.84
H2-Ab1	264.53	156.94	1.69
H2-DMa	83.22	44.05	1.89
H2-DMb2	23.78	19.27	1.23
H2-Ea-ps	11.89	5.51	2.16
H2-Eb1	255.61	148.68	1.72
H2-K1	2327.27	2914.39	0.8
H2-Ob	22.29	63.33	0.35
H2-Q10	16.35	13.77	1.19
H60a	2.97	2.75	1.08
Hamp	1.49	2.75	0.54
Hc	7.43	4.13	1.8
Hcst	92.14	114.26	0.81
Hfe	23.78	16.52	1.44
Hif1a	133.75	97.74	1.37
Hlx	16.35	16.52	0.99
Hprt	28.24	27.53	1.03
Icam1	29.72	20.65	1.44
Icam2	63.9	66.08	0.97
Icam4	4.46	4.13	1.08
Icam5	5.94	4.13	1.44
Icos	185.77	140.42	1.32
Icosl	17.83	24.78	0.72
Ifi204	20.81	2.75	7.57
Ifi35	60.93	48.18	1.26
Ifih1	44.58	41.3	1.08
Ifit2	26.75	22.03	1.21
Ifitm1	14.86	19.27	0.77
Ifna1	14.86	5.51	2.7
Ifna2	7.43	4.13	1.8
Ifnar1	300.2	355.18	0.85
Ifnar2	68.36	86.73	0.79
Ifnb1	5.94	4.13	1.44
Ifng	7.43	19.27	0.39
Ifngr1	647.95	554.79	1.17
Ifngr2	54.99	61.95	0.89
Igf2r	17.83	35.79	0.5
Ikbkap	38.64	35.79	1.08
Ikbkb	59.44	74.34	0.8
Ikbke	187.25	216.14	0.87
Ikbkg	28.24	22.03	1.28
Ikzf1	75.79	94.99	0.8
Ikzf2	642	647.03	0.99
Ikzf3	107	119.77	0.89
Ikzf4	74.31	85.35	0.87
Il10	49.04	20.65	2.37
Il10ra	139.7	70.21	1.99
Il10rb	92.14	70.21	1.31
Il11ra1	5.94	2.75	2.16
Il12a	10.4	5.51	1.89
Il12b	5.94	5.51	1.08
Il12rb1	32.69	19.27	1.7
Il12rb2	11.89	5.51	2.16
Il13	29.72	26.16	1.14
Il13ra1	20.81	12.39	1.68
Il15	1.49	1.38	1.08
Il15ra	11.89	13.77	0.86
Il16	197.65	232.66	0.85
Il17a	4.46	6.88	0.65
Il17b	7.43	4.13	1.8
Il17f	5.94	4.13	1.44
Il17ra	104.03	140.42	0.74
Il17rb	28.24	17.9	1.58
Il17re	1.49	5.51	0.27
Il18	13.38	8.26	1.62
Il18r1	101.06	82.6	1.22
Il18rap	20.81	13.77	1.51
Il19	4.46	1.38	3.23
Il1a	8.92	4.13	2.16
Il1b	41.61	19.27	2.16
Il1r1	1.49	6.88	0.22
Il1r2	49.04	13.77	3.56
Il1rap	16.35	13.77	1.19
Il1rl1	178.33	81.22	2.19
Il1rl2	8.92	5.51	1.62
Il1rn	8.92	2.75	3.24
Il2	14.86	1.38	10.77
Il20	10.4	9.64	1.08
Il21	7.43	11.01	0.67
Il21r	22.29	17.9	1.25
Il22	1.49	2.75	0.54
Il22ra2	10.4	9.64	1.08
Il23a	8.92	6.88	1.3
Il23r	14.86	4.13	3.6
Il25	8.92	4.13	2.16
Il27	5.94	9.64	0.62
Il27ra	142.67	147.3	0.97
Il28a	7.43	5.51	1.35
Il2ra	436.92	503.86	0.87
Il2rb	689.56	616.74	1.12
Il2rg	312.09	327.65	0.95
Il3	2.97	8.26	0.36
Il33	2.97	6.88	0.43
Il4	4.46	5.51	0.81
Il4ra	271.96	395.1	0.69
Il5	10.4	4.13	2.52
Il6	14.86	6.88	2.16
Il6ra	89.17	83.98	1.06
Il6st	65.39	89.48	0.73
Il7	10.4	9.64	1.08
Il7r	393.82	264.32	1.49
Il9	7.43	9.64	0.77
Ilf3	19.32	23.4	0.83
Irak1	65.39	82.6	0.79
Irak2	107	117.02	0.91
Irak3	40.13	27.53	1.46
Irak4	62.42	56.44	1.11
Irf1	172.39	163.82	1.05
Irf3	20.81	13.77	1.51
Irf4	74.31	60.57	1.23
Irf5	50.53	57.82	0.87
Irf7	25.26	24.78	1.02
Irf8	35.67	37.17	0.96
Irgm1	87.68	110.13	0.8
Itga2b	4.46	2.75	1.62
Itga4	216.97	176.21	1.23
Itga5	8.92	12.39	0.72
Itga6	86.2	205.12	0.42
Itgal	343.29	258.81	1.33
Itgam	44.58	41.3	1.08
Itgax	23.78	12.39	1.92
Itgb1	261.56	209.25	1.25
Itgb2	179.82	178.97	1
Itln1	13.38	16.52	0.81
Jak1	532.03	601.6	0.88
Jak2	225.89	203.75	1.11
Jak3	178.33	129.41	1.38
Kir3dl1	5.94	2.75	2.16
Kir3dl2	7.43	2.75	2.7
Kit	1.49	4.13	0.36
Klra1	4.46	8.26	0.54
Klra21	1.49	2.75	0.54
Klra4	1.49	2.75	0.54
Klra5	4.46	5.51	0.81
Klra6	4.46	2.75	1.62
Klra7	8.92	8.26	1.08
Klra8	4.46	1.38	3.23
Klrb1	2.97	1.38	2.15
Klrc1	8.92	4.13	2.16
Klrc2	7.43	6.88	1.08
Klrc3	1.49	4.13	0.36
Klrd1	8.92	6.88	1.3
Klrk1	13.38	15.14	0.88
Lair1	10.4	8.26	1.26
Lck	344.78	452.92	0.76
Lcp2	71.33	56.44	1.26
Lef1	147.13	180.34	0.82
Lif	16.35	5.51	2.97
Lilra5	14.86	2.75	5.4
Lilra6	5.94	4.13	1.44
Lilrb3	11.89	6.88	1.73
Lilrb4	133.75	42.68	3.13
Litaf	20.81	19.27	1.08
Lta	19.32	23.4	0.83
Ltb	866.41	878.31	0.99
Ltb4r1	65.39	59.2	1.1
Ltb4r2	1.49	8.26	0.18
Ltbr	13.38	2.75	4.87
Ltf	16.35	23.4	0.7
Ly86	43.1	20.65	2.09
Ly96	8.92	9.64	0.93
Maf	50.53	28.91	1.75
Map4k1	49.04	64.7	0.76
Map4k2	102.54	115.64	0.89
Map4k4	38.64	74.34	0.52
Mapk1	129.29	123.9	1.04
Mapk11	20.81	20.65	1.01
Mapk14	74.31	67.46	1.1
Mapkapk2	104.03	121.15	0.86
Marco	7.43	11.01	0.67
Masp1	11.89	11.01	1.08
Masp2	5.94	2.75	2.16
Mbl2	4.46	2.75	1.62
Mbp	20.81	22.03	0.94
Mif	227.38	268.45	0.85
Mme	8.92	5.51	1.62
Mr1	13.38	12.39	1.08
Ms4a1	31.21	30.29	1.03
Msr1	10.4	2.75	3.78
Muc1	4.46	9.64	0.46
Mx1	22.29	8.26	2.7
Myd88	43.1	45.43	0.95
Ncam1	16.35	9.64	1.7
Ncf4	109.97	106	1.04
Nfatc1	69.85	64.7	1.08
Nfatc2	72.82	72.96	1
Nfatc3	96.6	130.78	0.74
Nfil3	194.68	144.55	1.35
Nfkb1	75.79	108.76	0.7
Nfkb2	243.72	294.61	0.83
Nfkbia	1077.44	981.56	1.1
Nfkbiz	310.6	258.81	1.2
Nod2	5.94	2.75	2.16
Nos2	89.17	94.99	0.94
Notch1	101.06	101.87	0.99
Notch2	96.6	89.48	1.08
Nox1	8.92	1.38	6.46
Nox3	2.97	4.13	0.72
Nox4	1.49	1.38	1.08
Npc1	41.61	61.95	0.67
Nt5e	132.26	115.64	1.14
Oaz1	705.91	801.22	0.88
Pax5	10.4	16.52	0.63
Pdcd1	98.08	17.9	5.48
Pdcd1lg2	16.35	12.39	1.32
Pdcd2	17.83	8.26	2.16
Pdgfb	8.92	8.26	1.08
Pdgfrb	5.94	4.13	1.44
Pecam1	115.92	187.23	0.62
Phlpp1	56.47	86.73	0.65
Phlpp2	19.32	12.39	1.56
Pigr	8.92	1.38	6.46
Pla2g2a	7.43	5.51	1.35
Pla2g2e	5.94	9.64	0.62
Plau	2.97	1.38	2.15
Plaur	44.58	52.31	0.85
Pml	63.9	71.59	0.89
Polr1b	7.43	5.51	1.35
Polr2a	145.64	170.71	0.85
Pou2f2	90.65	86.73	1.05
Pparg	26.75	9.64	2.77
Ppbp	7.43	2.75	2.7
Ppia	943.69	980.18	0.96
Prdm1	56.47	22.03	2.56
Prf1	8.92	8.26	1.08
Prim1	11.89	20.65	0.58
Prkcd	136.72	150.06	0.91
Psmb10	20.81	46.81	0.44
Psmb11	4.46	5.51	0.81
Psmb5	35.67	46.81	0.76
Psmb7	68.36	57.82	1.18
Psmb9	86.2	81.22	1.06
Psmc2	77.28	112.89	0.68
Psmd7	54.99	71.59	0.77
Ptafr	19.32	6.88	2.81
Ptger4	52.01	60.57	0.86
Ptgs2	19.32	11.01	1.75
Ptk2	8.92	1.38	6.46
Ptpn2	34.18	39.92	0.86
Ptpn22	123.35	121.15	1.02
Ptpn6	123.35	140.42	0.88
Ptprc	695.51	802.59	0.87
Rae1	47.56	59.2	0.8
Rag1	7.43	11.01	0.67
Rag2	1.49	4.13	0.36
Rela	68.36	78.47	0.87
Relb	87.68	107.38	0.82
Rorc	7.43	9.64	0.77
Rpl19	2156.36	2721.66	0.79
Runx1	115.92	122.52	0.95
Runx3	11.89	4.13	2.88
S100a8	4098.72	5111.54	0.8
S100a9	2126.64	2709.27	0.78
Sdha	78.76	114.26	0.69
Sele	5.94	6.88	0.86
Sell	252.64	474.95	0.53
Selplg	4.46	5.51	0.81
Serping1	8.92	11.01	0.81
Sh2d1a	84.71	49.56	1.71
Sigirr	89.17	61.95	1.44
Ski	175.36	209.25	0.84
Slamf1	60.93	56.44	1.08
Slamf7	19.32	23.4	0.83
Smad3	102.54	86.73	1.18
Smad5	28.24	38.55	0.73
Socs1	87.68	52.31	1.68
Socs3	71.33	88.11	0.81
Spn	279.39	324.89	0.86
Src	28.24	20.65	1.37
Stat1	300.2	280.84	1.07
Stat2	4.46	2.75	1.62
Stat3	194.68	209.25	0.93
Stat4	46.07	48.18	0.96
Stat5a	81.74	144.55	0.57
Stat5b	199.14	264.32	0.75
Stat6	111.46	121.15	0.92
Syk	49.04	49.56	0.99
Tagap	145.64	238.16	0.61
Tal1	11.89	11.01	1.08
Tap1	185.77	236.79	0.78
Tapbp	89.17	77.09	1.16
Tbk1	25.26	34.42	0.73
Tbp	49.04	34.42	1.42
Tbx21	1.49	17.9	0.08
Tcf4	20.81	11.01	1.89
Tcf7	182.79	293.23	0.62
Tfrc	68.36	92.24	0.74
Tgfb1	258.59	243.67	1.06
Tgfb2	8.92	11.01	0.81
Tgfb3	5.94	8.26	0.72
Tgfbi	52.01	30.29	1.72
Tgfbr1	77.28	70.21	1.1
Tgfbr2	237.78	260.19	0.91
Thy1	135.24	134.91	1
Tigit	200.63	71.59	2.8
Tirap	10.4	2.75	3.78
Tlr1	56.47	61.95	0.91
Tlr2	16.35	9.64	1.7
Tlr3	7.43	2.75	2.7
Tlr4	7.43	9.64	0.77
Tlr5	14.86	1.38	10.77
Tlr8	14.86	16.52	0.9
Tlr9	29.72	27.53	1.08
Tmem173	25.26	31.66	0.8
Tnf	47.56	35.79	1.33
Tnfaip3	1328.59	1179.8	1.13
Tnfaip6	5.94	2.75	2.16
Tnfrsf11a	11.89	8.26	1.44
Tnfrsf13b	38.64	28.91	1.34
Tnfrsf13c	16.35	15.14	1.08
Tnfrsf14	72.82	50.94	1.43
Tnfrsf17	2.97	5.51	0.54
Tnfrsf1b	255.61	140.42	1.82
Tnfrsf4	633.09	338.66	1.87
Tnfrsf8	14.86	9.64	1.54
Tnfrsf9	35.67	20.65	1.73
Tnfsf10	63.9	55.07	1.16
Tnfsf11	84.71	48.18	1.76
Tnfsf12	13.38	19.27	0.69
Tnfsf13b	8.92	8.26	1.08
Tnfsf14	17.83	16.52	1.08
Tnfsf15	5.94	11.01	0.54
Tnfsf18	1.49	1.38	1.08
Tnfsf8	19.32	16.52	1.17
Tollip	96.6	83.98	1.15
Traf1	63.9	66.08	0.97
Traf2	11.89	12.39	0.96
Traf3	69.85	45.43	1.54
Traf4	20.81	37.17	0.56
Traf5	59.44	86.73	0.69
Traf6	80.25	88.11	0.91
Trem1	17.83	12.39	1.44
Trem2	10.4	1.38	7.54
Trp53	81.74	94.99	0.86
Tslp	5.94	5.51	1.08
Tubb5	316.54	340.04	0.93
Tyk2	37.15	31.66	1.17
Tyrobp	266.02	212.01	1.25
Ube2l3	53.5	48.18	1.11
Vcam1	47.56	16.52	2.88
Vtn	1.49	6.88	0.22
Xbp1	117.4	122.52	0.96
Xcl1	32.69	34.42	0.95
Xcr1	2.97	2.75	1.08
Zap70	96.6	55.07	1.75
Zbtb7b	52.01	68.83	0.76
Zeb1	57.96	64.7	0.9
