# Supplementary material for: ST2/IL-33 axis blockade inhibits regulatory T cell cytotoxicity towards CD8 T cells in the leukemic niche
Source: Nat Commun. 2025 Jul 21;16:6580. doi: 10.1038/s41467-025-61647-8 (PMC12279971; doi:10.1038/s41467-025-61647-8)
Supplement: Supplementary file 6 — Source Data [file 41467_2025_61647_MOESM6_ESM.xlsx]

## Sheet: Figure 1
Fig.1B		Fig.1C			Fig.1E
% KLRG1+ ST2+ Tregs in ST2+ Tregs		% KLRG1+ ST2+ Tregs in ST2+ Tregs (BM)			% of ST2 expression in the Immune Cells of Malignant BM Niche
Complete Response (C.R.)	Refractory (Ref.)	Pre-Leukemia	Intermediate	Advanced	Monocytes	DCs	Macrophages	Treg cells	CD4+ Tconvs	CD8+ T cells	B Cells
0	37.5	45.8	52.9	59.3	0.6	5.5	8.8	42	3.6	1.5	3.3
3.96	44.8	51.3	52.3	66.5	0.7	7.2	10.2	55	4.5	2	4.8
0	45.7	51.4	49.1	73.9	0	6.8	5.1	36	2.9	1.4	2.6
7.5	37.1	49.3	49.4	75.3	0.5	4.1	6.8	47	4.4	3.3	1.4
5.16	38.9	50.9	57.9	69.2
4.17	24.3	No. of KLRG1+ ST2+ Tregs in ST2+ Tregs (BM)
5.56	29.7	Pre-Leukemia	Intermediate	Advanced
2.2	16.7	16.1079	24.0907	41.1305
5.73	15.3	18.0576	21.3122	43.5309
4.45	22.5	17.9129	22.2423	50.9097
1.36		17.8663	23.9985	52.0398
3.45		10.9079	33.2288	49.1943
		Spleen Weight (g)
		Pre-Leukemia	Intermediate	Advanced
		0.1044	0.1908	0.2633
		0.1122	0.1824	0.2502
		0.1054	0.1692	0.3131
		0.1065	0.1772	0.3042
		0.1101	0.1618	0.225
		% KLRG1+ ST2+ Tregs in ST2+ Tregs (Spleen)
		Pre-Leukemia	Intermediate	Advanced
		37.4	45	66.2
		42.5	49.1	60.6
		40.9	52.4	51.1
		44.9	48.7	63.5
		39.2	41.5	64.5
		No. of KLRG1+ ST2+ Tregs in ST2+ Tregs (Spleen)
		Pre-Leukemia	Intermediate	Advanced
		11.4294	35.487	61.9632
		13.1792	29.514	60.2849
		15.8815	35.5429	50.0831
		19.0421	37.4795	64.5033
		17.2911	28.1411	56.8954

## Sheet: Figure 2
Fig.2A	% of KLRG1+ST2+ Tregs in ST2+ Tregs				% of KLRG1+ST2+ Tregs in ST2+ Tregs				% of KLRG1+ST2+ Tregs in ST2+ Tregs				% of KLRG1+ST2+ Tregs in ST2+ Tregs				% of KLRG1+ST2+ Tregs in ST2+ Tregs				% of KLRG1+ST2+ Tregs in ST2+ Tregs
	No Tumor (BM)				No Tumor (BM)				No Tumor (Spleen)				No Tumor (Spleen)				No Tumor (Liver)				No Tumor (Liver)
	Day 0	Day 5	Day10	>Day20	Day 0	Day 5	Day10	>Day20	Day 0	Day 5	Day10	>Day20	Day 0	Day 5	Day10	>Day20	Day 0	Day 5	Day10	>Day20	Day 0	Day 5	Day10	>Day20
	4.8	8.8	9	15	5.6	12	16	18	3	1.5	2	5.1	1.7	2.3	1.9	3.2	3	4.1	4.5	5.1	2.8	6.3	4.7	5.2
	5.7	9.2	20	8.8	8.1	11	17	26	1.8	2.7	3.9	2.3	2	4	2.7	2.1	2.7	5.7	3.8	4.3	3	4.5	5	3.1
	7.6	11	14	16	4.9	17	14	10	2.1	3.1	4	1.7	3	2.7	4.1	2.8	4.4	6.2	4	3.7	3.6	5.7	3.5	4.8
	8.1	13	13	23	3.7	6.4	18	13	1.1	2.3	2.3	3	1.1	1.2	3.3	4.7	5	3.8	5.3	4.2	4.4	2.4	2.8	3.7
				19			15	16	0.7	3.5	4.5	0.8	0.85	1.5	2.6	1.4	4.2	5.2	6.1	5.8	5.2	1.8	4.9	3.3
				10				8
				8.1				7.2
				17				6.8
				15				9.1
				19				16
	MLL-AF9 (BM)				DNMT3A/FLT3ITD (BM)				MLL-AF9 (Spleen)				DNMT3A/FLT3ITD (Spleen)				MLL-AF9 (Liver)				DNMT3A/FLT3ITD (Liver)
	Day 0	Day 5	Day10	>Day20	Day 0	Day 5	Day10	>Day20	Day 0	Day 5	Day10	>Day20	Day 0	Day 5	Day10	>Day20	Day 0	Day 5	Day10	>Day20	Day 0	Day 5	Day10	>Day20
	7.7	18	28	37	7.1	41	39	47	2.8	5	7.8	12.8	1.6	7.7	9.2	12.8	5.1	10.7	12.4	21	3.6	8.9	12.2	22.8
	6.8	20	25	43	6.9	37	42	54	3.7	6.7	6.9	10.6	2.1	5.2	7.8	10.6	2.4	8.9	15.1	18.8	2.8	10.2	13.8	20.6
	4.1	24	24	35	4.5	31	50	45	5.1	7.1	5.7	17.1	3	6.7	11.7	17.1	3.9	11.2	10.8	14.6	4.9	11.1	11.7	27.1
	5.2	21	31	40	10.3	35	45	39	2.3	4.3	9.1	9.3	2.7	8.1	8.3	9.3	4.1	6.8	13.7	20.5	3.7	7.8	13.3	19.3
				42				43	1.8	5.5	10.7	15.6	1.3	5.5	10.1	15.6	2.6	7.1	16.7	17.2	2.5	14.5	20.1	17.6
				36				34
				40				30
				45				37
				43				39
				39				28
Fig.2B	% TGFβ+ ST2+ Tregs in ST2+ Tregs		% IL-10+ ST2+ Tregs in ST2+ Tregs		Fig. 2C	% TGFβ+ ST2+ Tregs in ST2+ Tregs		% IL-10+ ST2+ Tregs in ST2+ Tregs		Fig. 2D	TGFβ+ Cells (%)				IL-10+ Cells (%)				LAG3+ Cells (%)				TIM3+ Cells (%)				GITR+ Cells (%)
	No Tumor	MLL-AF9	No Tumor	MLL-AF9		No Tumor	DNMT3A/FLT3ITD	No Tumor	DNMT3A/FLT3ITD		No Tumor		MLL-AF9		No Tumor		MLL-AF9		No Tumor		MLL-AF9		No Tumor		MLL-AF9		No Tumor		MLL-AF9
	11	36	9	37		12	57	6	14		ST2+ Tregs	ST2- Tregs	ST2+ Tregs	ST2- Tregs	ST2+ Tregs	ST2- Tregs	ST2+ Tregs	ST2- Tregs	ST2+ Tregs	ST2- Tregs	ST2+ Tregs	ST2- Tregs	ST2+ Tregs	ST2- Tregs	ST2+ Tregs	ST2- Tregs	ST2+ Tregs	ST2- Tregs	ST2+ Tregs	ST2- Tregs
	21	44	6.4	46		31	33	3.5	16		12	3.3	36	11	17	13	55	0.85	6.1	4.5	12	8	48	24	39	9.6	75	66	95	85
	17	39	13	45		19	51	8	28		15	6.7	44	9.9	21	16	45	0.79	5.2	5.1	15	6	33	26	50	21	79	70	97	87
	16	39	5.6	34		17	76	5.8	31		11	1.9	39	8.1	10	9.1	54	1.8	4.8	2.6	18	10	20	20	57	14	90	71	96	85
			7.2	28		27	40	8.2	13		13	7.6	39	11	8	7.7	50	2	3.1	2.1	24	8	21	17	41	12	87	62	97	83
						15	56				17	12	50	11	11	10			2.7	3.8	21	9.1
											30	2.5	21	3.8
											21	1.8	13	0.92
											34	4.3	37	14
Fig.2E	Ratio (Tregs:CD8)	ST2- Tregs				ST2+ Tregs
	1:1	42	38	32	30	99	87	91	97
	1:3	23	17	27	21	79	71	62	68
	1:6	12.5	14.7	11.5	8.9	47	52	49	39
	1:12	7.8	6.9	10.2	6.8	35	41	29	33

## Sheet: Figure 3
Fig.3A	MLL-AF9						Fig.3B	DNMT3A/FLT3ITD					Fig.3C	CD8 T Cells (%)		MLL-AF9 (%)		Survival (%)
	ST2+ Tregs (%)	CD3+ CD8+ (%)	ST2+ Tregs (103)	CD3+ CD8+ (103)	ST2+ Tregs (%)	CD8+Ki67+ (%)		ST2+ Tregs (%)	CD3+ CD8+ (%)	ST2+ Tregs (103)	CD3+ CD8+ (103)	CD8+Ki67+ (%)		αIgG1	αCD8	αIgG1	αCD8	Day	αIgG1	αCD8
	15	15.4	0.5	20	15	33		10	9	0.75	22	22		39.2	1.33	19.1	30.5	15		1
	24	24.7	0.4	23	24	35.8		8.8	11	0.64	24	18		44.6	0.65	26.2	32.8	17		1
	21	14.4	1.1	24	21	37		16	12	1.3	27	19.2		41.4	0.46	14.4	39	19		1
	16	15.7	0.9	21	16	28		24	11	1.19	26	23		24.8	0.4	17.8	22.6	20		1
	42	13.4	1.2	22	42	26		17	14	1.4	20	16.7		30.8	0.28	20.1	33	21		1
	26	15.7	1.6	19	26	19		38	13	1.58	19	15.5						25	1	1
	26	7.2	2	17.5	26	23		28	9.3	1.79	16	24						27	1	1
	22	5.6	2.2	14	22	27		29	9.3	2.2	12	15.7						30	1	1
	19	7.4	1.9	12.5	19	31		36	8.9	1.89	10	16.8						32	1	1
	44	5.9	2.4	13.6	44	25.8		37	8.7	2.24	11	19						35		1
	43	4.1	1.8	10	43	24.5		42	8.4	2	9.2	8.1						36	1
	39	3.9	2.5	11.2	39	27		39	7.6	2.7	8	9.7						40	1
	46	3.7	2.6	9.2	46	23		26	6.4	2.5	7.1	9						41	1
	49	2.7	2.9	8.8	49	10.3		55	6.1	2.8	6	8.4						42	1
	39	3.4	3	7.9	39	11.2		27	5.2	3.1	6.5	6.1						43	1
	42	2.9	3.2	6.6	42	14.1		29	4.8	3.5	5.8	7.7						47	1
	40	4.2	3.1	5.6	40	8.7		59	3.5	3.7	6.1	6.1
	38	5.1	3.6	4.8	38	9.1		60	3.9	3.9	4.8	5.7
	41	2.2	4.1	4.6	41	6.3		36	4.4	4.4	4	7.3
	37	1.9	3.7	4	37	4.9		29	6.1	4.7	3.5	6.7
	41	2.3	4	3.2	41	5.6		30	5.7	4.8	3	2.1
	39	2.5	3.9	2.7	39	7.3		30	5.4	4.9	2.7	4.8
	47	1.5	4.7	2.2	47	11.2		35	2.8	5.1	2.4	5.5
	59	1.7	4.9	1.6	59	7.2		43	2.1	4.9	2	4.9
					57	6.8
					49	5.1
					45	4.7
Fig.3D	MLL-AF9							Fig.3E	MLL-AF9						Fig.3F	CD8+ IL-2+ (%)				CD8+ TNF+ (%)
	ST2+ Tregs (%)	CD8+ PD-1+ (%)	CD8+ TIM3+ (%)	CD8+ PD-1+ TIM3+ (%)	CD8+CTLA4+ (%)	CD8+ LAG3+ (%)	CD8+ TIGIT+ (%)		ST2+ Tregs (%)	CD8+ Tbet+ (%)	CD8+IFNγ+ (%)	CD8+CD107a+ (%)	CD8+GZMB+ (%)	CD8+Perforin+ (%)	PMA/Iono/Mon	Without (-)		With (+)		Without (-)		With (+)
	15	2.7	5.2	3.1	5.6	7.1	3.5		15	27	14	25.6	27	15.5		Non TME BM CD8	TME BM CD8	Non TME BM CD8	TME BM CD8	Non TME BM CD8	TME BM CD8	Non TME BM CD8	TME BM CD8
	24	4.8	7.3	2.7	3.8	2.3	5.4		24	21	14	22.7	35	11.8		2.5	10.1	1.1	2.5	5.5	35.5	4.5	12.2
	21	3.5	6.8	4.3	1.7	10.6	4.2		21	31	10	23.1	31	17.7		3.7	9.3	0.7	3.1	6.7	28.6	5.9	14.1
	16	6.9	6.6	5.2	4.9	6.9	7.2		16	22	11	24.8	28.8	21		4.1	6.7	0.9	1.7	3.7	32.7	8.3	15.6
	42	8.1	4.5	5.7	10.2	8.8	6.8		42	23	25	24.1	24.5	14.5		5.8	8.1	1.6	3.7	4.4	42.1	2.9	17.1
	26	21	7.3	16.6	8.1	11.2	12.3		26	21	31	18.8	31	16.8
	26	14	10.2	17.1	7.7	14.3	15.6		26	13	27	17.6	23.5	10.2	Fig.3G	CD8+ IFNγ+ (%)
	22	14	11.7	18.8	6.8	12.7	16.7		22	29	23	15.1	19.6	21.7	PMA/Iono/Mon	Without (-)		With (+)
	19	16	16	21	12.4	25.6	14.4		19	18	10	12.4	21.6	16.7		Non TME BM CD8	TME BM CD8	Non TME BM CD8	TME BM CD8
	44	17	23	19.1	14.3	21.4	18.1		44	21	10.3	10.3	20.7	13		4.7	7.3	25	10.1
	43	26	18.2	23.4	11.6	18.8	23.5		43	7.1	6.3	9.6	15.4	13.3		6.9	8.1	20.3	9.9
	39	18	7.9	25.7	20.9	19.9	24.6		39	27	12	10.9	13.8	6.8		5.1	3.2	19.1	11.7
	46	16	11.2	23	21	16.1	22		46	13	2	8.7	12.6	7.2		4.2	5.8	25.2	13.8
	49	15	19.1	22.1	22.4	22.1	17.7		49	15	5.8	6.9	9.1	8.1
	39	15	20.1	30	25.6	24.5	19.9		39	9	5.1	5.6	6.8	15.9			% of MLL-AF9eGFP Killing
	42	30	23	33	28.8	23.3	27		42	8.1	4.5	8.8	7.7	7.1	Fig.3H	Ratio(CD8:MLL-AF9)	Non TME CD8				TME CD8
	40	27	15.8	29	32.7	33.1	29		40	12	1.3	3.7	6.1	5.7		2:1	42	38	44	40	17.7	20.3	19	15.2
	38	36	16.6	37	40.5	31.2	32		38	9	3.1	4.5	5.4	6.6		1:1	19	15	22	30	12.1	6.9	7.7	3.8
	41	37	19	41	33.6	38	33.2		41	4.1	8.7	5.7	5.8	14.9		1:2	11	9.1	14.8	16.4	3.2	1.8	7.1	3.9
	37	39	22.4	38	29.9	36.5	30.3		37	8.1	3.1	2.9	4.2	6.4		1:4	6.1	8.2	4.2	12.8	1.8	0.9	2.3	1.4
	41	39	16.8	35	27.8	28.9	41		41	7.7	1.8	7.8	3.8	6.8
	39	37	21.8	44	32.1	27.6	43.2		39	10	2.1	3.2	4.9	4.7
	47	36	20.7	47	33.6	35.7	45.6		47	6.7	2.2	3.6	4.7	10.7
	59	41	19.2	52	23	42	38.9		59	5.1	3.1	2.3	2.9	9.1
	57	44	23.4	46	34	46.3	47		57	3.3	4.7	3.4	3.5	11.2
	49	43	21	48	39	38.9	46.8		49	3.7	1.9	3.9	5.1	6.6
	45	51	27	55	41	46.4	40.2		45	5.8	2.4	4.1	2.2	8.1

## Sheet: Figure 4
Fig.4B		Survival (%)			Fig.4C	MLL-AF9eGFP (%)									Fig.4H	ST2 expression in the BM Cells
	Days	No Tumor	WT Tregs	ST2-/- Tregs		Day5			Day10			>Day20				Foxp3Cre							FoxpeCreST2fl/fl
	85	0				No Tumor	WT Tregs	ST2-/- Tregs	No Tumor	WT Tregs	ST2-/- Tregs	No Tumor	WT Tregs	ST2-/- Tregs		Tregcells	CD4+ T convs	CD8+ T cells	Macrophages	Monocytes	DCs	Myeloid Cells	Tregcells	CD4+ T convs	CD8+ T cells	Macrophages	Monocytes	DCs	Myeloid Cells
	85	0				0.02	6.3	1.4	0.02	16	1.5	0.01	23	5.7		10.1	3.3	1.5	3.5	0.8	1.9	1.7	0.8	2.7	1.2	2.9	0.6	1.7	2.2
	85	0				0.07	5.5	1.1	0.01	17	1.7	0.03	22	6.1		8.7	2.1	0.9	2.7	1.1	2.2	1.3	1	4.1	0.45	4.1	0.9	0.8	1.5
	85	0				0.03	4.7	2.1	0.07	20	1.3	0.04	24	3.8		9.6	5.1	2.1	2.4	0.7	0.78	0.9	0.45	5.6	1.1	2.3	1.2	1.2	3.1
	85	0				0	5.1	0.7	0.01	23	0.8	0.06	18	4.2		7.9	4.4	0.75	1.9	0.6	3.1	2.8	0.6	3.8	1.8	1.1	0.5	2.7	0.7
	85	0					8	0.8		19	1.1		17	5.3
	85	0								17.96	3.79				Fig.4I		Survival (%)		MLL-AF9eGFP (%)		Fig.4J	CD3+CD8+(%)		CD3+CD8+(105)		CD8+ Ki67+(%)
	85	0								19.11	1.55					Days	Foxp3Cre	FoxpeCreST2fl/fl	Foxp3Cre	FoxpeCreST2fl/fl		Foxp3Cre	FoxpeCreST2fl/fl	Foxp3Cre	FoxpeCreST2fl/fl	Foxp3Cre	FoxpeCreST2fl/fl
	85	0								18.69	1.39					14	1		7.72	2.01		8.46	17.4	3.966	6.972	8.7	21.5
	85	0														15	1		8.6	3.2		8.47	13.4	4.946	5.913	11.3	18.3
	85	0			Fig.4D	CD3+CD8+ (%)										18	1	1	7.81	3.25		10.5	15.6	4.398	6.251	9.1	17.8
	85	0				Day5			Day10			>Day20				22	1		9.67	3.1		9.37	16.2	3.772	6.307	10.7	23.3
	85	0				No Tumor	WT Tregs	ST2-/- Tregs	No Tumor	WT Tregs	ST2-/- Tregs	No Tumor	WT Tregs	ST2-/- Tregs		23	1					CD8+ Tbet+ (%)		CD8+IFNγ+(%)		CD8+ PD-1+(%)
	85	0				11	7.7	12.8	8.4	6.1	18.1	12.1	7.9	18.9		24	1					Foxp3Cre	FoxpeCreST2fl/fl	Foxp3Cre	FoxpeCreST2fl/fl	Foxp3Cre	FoxpeCreST2fl/fl
	85	0				10.8	8.4	14.4	9.7	4.2	15.9	9.9	10.2	19.6		25	1	1				14.3	22.5	3.7	11.1	28.8	17.3
	85	0				9.1	9.2	16	10.1	5.1	17.7	12.8	9.1	23		27	1					21	33	2.2	9.7	39.9	19.6
	85	0				12.7	5.4	15.1	11.9	4.6	20.3	17.3	8.7	24.7		28	1					10.8	27.8	4.1	10.8	36.1	17.7
	85	0														29	1	1				17.4	38.3	2.4	8.3	32.4	15.9
	85	0			Fig.4E	CD8+PD-1+ (%)										30	1
	85	0				Day5			Day10			>Day20				31	1				Fig.4K	CD4+ T effector (%)		Fig.4L	NK1.1+ (%)		Fig.4M	CD11b+(%)		Macrophages (%)		Granulocytes (%)		Monocytes (%)
	11		1			No Tumor	WT Tregs	ST2-/- Tregs	No Tumor	WT Tregs	ST2-/- Tregs	No Tumor	WT Tregs	ST2-/- Tregs		33	1	1				Foxp3Cre	FoxpeCreST2fl/fl		Foxp3Cre	FoxpeCreST2fl/fl		Foxp3Cre	FoxpeCreST2fl/fl	Foxp3Cre	FoxpeCreST2fl/fl	Foxp3Cre	FoxpeCreST2fl/fl	Foxp3Cre	FoxpeCreST2fl/fl
	19		1			1.1	11	3.4	1.4	20	5.6	2.1	30	8.1		34	1					63.1	65.4		4.79	7.18		90	86	69.5	78.9	22.7	26.1	11.2	16
	23		1			0.4	12	1.8	1	22	7.8	3.8	26	10		36	1	1				59.1	63.7		5.01	5.89		87.5	87.7	76.1	71.5	28	20.6	14.7	14
	33		1			0.8	13	2.1	2	27	10	2.7	40	6.8		37	1	1				53.3	66.3		3.9	9.07		86.5	88.4	71.1	71.1	21.6	24.2	15.4	13.2
	35		1			1.2	17	3.1	0.5	24	2.9	1.6	33	7.7		38		1				54.6	69.3		4.61	6.56		89.5	87.8	69.9	77.6	21.2	24.3	11.8	13.9
	38		1			1	9.3	2.8	2.4	32	3.7	1.7	37	13		41		1
	40		1													42		1			Fig.4N	WT1-Tetramer+ in Total CD8+ T Cells (%)						Fig.4O	CD8+PD-1+ (%)				Fig.4P	CD45RA- CCR7+ (%)				Fig.4Q	CD62L+ CD44+ (%)
	42		1		Fig.4F	CD8+ Tbet+ (%)										44		1				Day5		Day10		>Day20			Foxp3Cre		FoxpeCreST2fl/fl			Foxp3Cre		FoxpeCreST2fl/fl			Foxp3Cre		FoxpeCreST2fl/fl
	44		1			Day5			Day10			>Day20				45		1				Foxp3Cre	FoxpeCreST2fl/fl	Foxp3Cre	FoxpeCreST2fl/fl	Foxp3Cre	FoxpeCreST2fl/fl		WT1-	WT1+	WT1-	WT1+		WT1-	WT1+	WT1-	WT1+		WT1-	WT1+	WT1-	WT1+
	46		1			No Tumor	WT Tregs	ST2-/- Tregs	No Tumor	WT Tregs	ST2-/- Tregs	No Tumor	WT Tregs	ST2-/- Tregs		47		1				2.19	4.27	5.1	9.2	7.3	16.1		9.6	23.8	9.3	7.3		22.1	30.7	29.3	56.6		45.8027	42.7736	40.8316	60.2203
	49		1			32	11	23	24	2.8	20	20	3	21		49		1				3.17	5.22	4.8	9.82	6.3	15.2		11.2	19.9	10.7	12.6		28.1	41.9	30.4	63.1		36.4431	38.7316	50.4119	65.3895
	50		1			23	9.9	31	19	5.7	18	21	3.3	17		51		1				4.33	3.69	6.8	13.3	7	13.3		7.9	30.1	6.8	6.7		25.6	39.8	26	59.1		47.5476	35.5819	56.9066	66.1497
	50		1			35	14	17	28	4	24	29	1.7	24		52		1				1.87	7.27	5.6	9.87	8	17.5		12.4	20.4	11.1	3.9		27	39	27	70		57.8759	40.4017	55.3337	61.6978
	51		1			21	10	19	25	3.8	14	22	2.2	13		53		1				2.66	6.88	6.2	10.2	5	18.1		6.9		10.2			24.2	51	22	67.5
	52		1			27	6.9	20	31	2.9	22	30	1.9	19
	57		1
	58		1			CD8+ IFNγ+ (%)
	60		1			Day5			Day10			>Day20
	61		1			No Tumor	WT Tregs	ST2-/- Tregs	No Tumor	WT Tregs	ST2-/- Tregs	No Tumor	WT Tregs	ST2-/- Tregs
	62		1			2.1	1.2	5.3	1.8	5.3	13	5.4	6.4	14.1
	50			1		4	4.3	7	3.4	6.9	11	2.2	7.3	21.8
	50			1		1.6	2.1	6.6	2.9	6.3	10	3.3	8.3	15.3
	50			1		2.7	1.7	8.1	6.5	6.4	12	2.6	9.7	16.7
	51			1		3.9	2.7	7.9	4.7	5.8	13.1	4.1	10.1	18.5
	52			1
	55			1	Fig.4G	Survival (%)					MLL-AF9eGFP in BM (%)
	55			1		Days	WT+αIgG	WT+αCD25	ST2-/-+αIgG	ST2-/-+αCD25	Day 0				Day 10				Day 20				Day 30
	58			1		17	1				WT+αIgG	WT+αCD25	ST2-/-+αIgG	ST2-/-+αCD25	WT+αIgG	WT+αCD25	ST2-/-+αIgG	ST2-/-+αCD25	WT+αIgG	WT+αCD25	ST2-/-+αIgG	ST2-/-+αCD25	WT+αIgG	WT+αCD25	ST2-/-+αIgG	ST2-/-+αCD25
	60			1		18	1				0	0	0	0	9.8	6.5	4.8	1.8	25	18	11	3.6	55	27	17	7.2
	65			1		20	1				0	0	0	0	10	3.8	5.2	3.8	30	11	7.8	6	46	18	10	12
	70			1		21	1	1			0	0	0	0	11	5.6	3.2	2.6	37	15	8	5.1	61	23	16	9.7
	73			1		21	1
	75			1		22	1				Foxp3+Tregs in BM (%)
	77			1		25	1	1			Day 0				Day 10				Day 20				Day 30
	78			1		25	1				WT+αIgG	WT+αCD25	ST2-/-+αIgG	ST2-/-+αCD25	WT+αIgG	WT+αCD25	ST2-/-+αIgG	ST2-/-+αCD25	WT+αIgG	WT+αCD25	ST2-/-+αIgG	ST2-/-+αCD25	WT+αIgG	WT+αCD25	ST2-/-+αIgG	ST2-/-+αCD25
	80			1		28	1	1	1		24	33	17	14	31	16	20.6	8	39	12	24	1.8	48	7.5	25	1
	82			1		29	1			1	24	24	18	16	38	17	23	6.8	45	9	30	3.2	57	8	32	1.1
	83			1		31		1	1		27	19	13	17	35	14	19	7.5	41	6	20	2.1	55	2.8	20	1.3
	85			1		32		1
	85			1		33		1	1
						33		1	1
						34		1
						35		1	1	1
						36			1
						40			1	1
						42			1	1
						45				1
						46				1
						48				1
						49				1
						50				1

## Sheet: Figure 5
Fig.5A	ST2 expression in the BM Cells
	Foxp3Cre							FoxpeCreST2fl/fl
	Tregcells	CD4+ T convs	CD8+ T cells	Macrophages	Monocytes	DCs	Myeloid Cells	Tregcells	CD4+ T convs	CD8+ T cells	Macrophages	Monocytes	DCs	Myeloid Cells
	10.1	3.3	1.5	3.5	0.8	1.9	1.7	0.8	2.7	1.2	2.9	0.6	1.7	2.2
	8.7	2.1	0.9	2.7	1.1	2.2	1.3	1	4.1	0.45	4.1	0.9	0.8	1.5
	9.6	5.1	2.1	2.4	0.7	0.78	0.9	0.45	5.6	1.1	2.3	1.2	1.2	3.1
	7.9	4.4	0.75	1.9	0.6	3.1	2.8	0.6	3.8	1.8	1.1	0.5	2.7	0.7
Fig.5B		Survival (%)		MLL-AF9eGFP (%)		Fig.5C	CD3+CD8+(%)		CD3+CD8+(105)		CD8+ Ki67+(%)
	Days	Foxp3Cre	FoxpeCreST2fl/fl	Foxp3Cre	FoxpeCreST2fl/fl		Foxp3Cre	FoxpeCreST2fl/fl	Foxp3Cre	FoxpeCreST2fl/fl	Foxp3Cre	FoxpeCreST2fl/fl
	14	1		7.72	2.01		8.46	17.4	3.966	6.972	8.7	21.5
	15	1		8.6	3.2		8.47	13.4	4.946	5.913	11.3	18.3
	18	1	1	7.81	3.25		10.5	15.6	4.398	6.251	9.1	17.8
	22	1		9.67	3.1		9.37	16.2	3.772	6.307	10.7	23.3
	23	1					CD8+ Tbet+ (%)		CD8+IFNγ+(%)		CD8+ PD-1+(%)
	24	1					Foxp3Cre	FoxpeCreST2fl/fl	Foxp3Cre	FoxpeCreST2fl/fl	Foxp3Cre	FoxpeCreST2fl/fl
	25	1	1				14.3	22.5	3.7	11.1	28.8	17.3
	27	1					21	33	2.2	9.7	39.9	19.6
	28	1					10.8	27.8	4.1	10.8	36.1	17.7
	29	1	1				17.4	38.3	2.4	8.3	32.4	15.9
	30	1
	31	1				Fig.5D	CD4+ T effector (%)		Fig.5E	NK1.1+ (%)		Fig.5F	CD11b+(%)		Macrophages (%)		Granulocytes (%)		Monocytes (%)
	33	1	1				Foxp3Cre	FoxpeCreST2fl/fl		Foxp3Cre	FoxpeCreST2fl/fl		Foxp3Cre	FoxpeCreST2fl/fl	Foxp3Cre	FoxpeCreST2fl/fl	Foxp3Cre	FoxpeCreST2fl/fl	Foxp3Cre	FoxpeCreST2fl/fl
	34	1					63.1	65.4		4.79	7.18		90	86	69.5	78.9	22.7	26.1	11.2	16
	36	1	1				59.1	63.7		5.01	5.89		87.5	87.7	76.1	71.5	28	20.6	14.7	14
	37	1	1				53.3	66.3		3.9	9.07		86.5	88.4	71.1	71.1	21.6	24.2	15.4	13.2
	38		1				54.6	69.3		4.61	6.56		89.5	87.8	69.9	77.6	21.2	24.3	11.8	13.9
	41		1
	42		1			Fig.5G	WT1-Tetramer+ in Total CD8+ T Cells (%)						Fig.5H	CD8+PD-1+ (%)				Fig.5I	CD45RA- CCR7+ (%)				Fig.5J	CD62L+ CD44+ (%)
	44		1				Day5		Day10		>Day20			Foxp3Cre		FoxpeCreST2fl/fl			Foxp3Cre		FoxpeCreST2fl/fl			Foxp3Cre		FoxpeCreST2fl/fl
	45		1				Foxp3Cre	FoxpeCreST2fl/fl	Foxp3Cre	FoxpeCreST2fl/fl	Foxp3Cre	FoxpeCreST2fl/fl		WT1-	WT1+	WT1-	WT1+		WT1-	WT1+	WT1-	WT1+		WT1-	WT1+	WT1-	WT1+
	47		1				2.19	4.27	5.1	9.2	7.3	16.1		9.6	23.8	9.3	7.3		22.1	30.7	29.3	56.6		45.8027	42.7736	40.8316	60.2203
	49		1				3.17	5.22	4.8	9.82	6.3	15.2		11.2	19.9	10.7	12.6		28.1	41.9	30.4	63.1		36.4431	38.7316	50.4119	65.3895
	51		1				4.33	3.69	6.8	13.3	7	13.3		7.9	30.1	6.8	6.7		25.6	39.8	26	59.1		47.5476	35.5819	56.9066	66.1497
	52		1				1.87	7.27	5.6	9.87	8	17.5		12.4	20.4	11.1	3.9		27	39	27	70		57.8759	40.4017	55.3337	61.6978
	53		1				2.66	6.88	6.2	10.2	5	18.1		6.9		10.2			24.2	51	22	67.5

## Sheet: Figure 6
Fig.6B	% of NFIL3+ in Foxp3YFP Tregs				% of BATF+ in Foxp3YFP Tregs				% of GATA3+ in Foxp3YFP Tregs
	Lymph Node (LN)		Bone Marrow (BM)		Lymph Node (LN)		Bone Marrow (BM)		Lymph Node (LN)		Bone Marrow (BM)
	Foxp3Cre	FoxpeCreST2fl/fl	Foxp3Cre	FoxpeCreST2fl/fl	Foxp3Cre	FoxpeCreST2fl/fl	Foxp3Cre	FoxpeCreST2fl/fl	Foxp3Cre	FoxpeCreST2fl/fl	Foxp3Cre	FoxpeCreST2fl/fl
	43.6	63.6	51.1	22.6	11.2	21.2	20.6	13	6.5	14.4	14.4	3.25
	40.7	54.5	55	32	14.3	16.9	17.8	9.35	12.9	21	15.3	3.08
	35	59.7	62.9	24.1	10.1	17.7	15.1	5.53	10.1	17.8	12.7	7.1
	32.5	47.6	58.1	33.6	6.9	13.8	18.2	10.8	13.9	11.8	21.6	8.9
					7.8	25	17.3	11.4	8.5	17.6	26	11.2
							20.7	10.2
Fig.6C	CCR1+ Tregs				CCR2+ Tregs				CCR5+ Tregs
	No Tumor (BM)		MLL-AF9 (BM)		No Tumor (BM)		MLL-AF9 (BM)		No Tumor (BM)		MLL-AF9 (BM)
	ST2+ Tregs	ST2- Tregs	ST2+ Tregs	ST2- Tregs	ST2+ Tregs	ST2- Tregs	ST2+ Tregs	ST2- Tregs	ST2+ Tregs	ST2- Tregs	ST2+ Tregs	ST2- Tregs
	0	4.5	28	18	37	4.8	55	12	52	11	60	11
	5	5.6	26	25	62	12	63	15	64	12	51	8.1
	9.7	2.6	27	26	58	9.9	48	8.7	57	10	56	17
	5.1	1.2	33	7.7	47	5.5	59	13	39	6.4	49	10.7
	CCR6+ Tregs				CCR7+ Tregs				37	13	17	2.9
	No Tumor (BM)		MLL-AF9 (BM)		No Tumor (BM)		MLL-AF9 (BM)		33	6.3	11	2.6
	ST2+ Tregs	ST2- Tregs	ST2+ Tregs	ST2- Tregs	ST2+ Tregs	ST2- Tregs	ST2+ Tregs	ST2- Tregs	38	12	27	5.4
	45	33	57	22	42	14	61	19.9	42	16	8.3	3.8
	51	42	43	31	54	17	55	21
	37	28	56	17	47	21	46	16.7
	48	24	49	18	29	15.6	57	23.7
	CCR8+ Tregs				CCR9+ Tregs				CXCR3+ Tregs
	No Tumor (BM)		MLL-AF9 (BM)		No Tumor (BM)		MLL-AF9 (BM)		No Tumor (BM)		MLL-AF9 (BM)
	ST2+ Tregs	ST2- Tregs	ST2+ Tregs	ST2- Tregs	ST2+ Tregs	ST2- Tregs	ST2+ Tregs	ST2- Tregs	ST2+ Tregs	ST2- Tregs	ST2+ Tregs	ST2- Tregs
	37	20	55	23	58	24	50	23	33	19	37	12
	42	16	67	31	43	31	58	32	32	21	26	11
	38	17.7	39	19	52	35	66	27	35	14	25	11
	44	16.9	47	25	47	29	49	21	26	13	12	2.1
	CXCR4+ Tregs				CXCR6+ Tregs
	No Tumor (BM)		MLL-AF9 (BM)		No Tumor (BM)		MLL-AF9 (BM)
	ST2+ Tregs	ST2- Tregs	ST2+ Tregs	ST2- Tregs	ST2+ Tregs	ST2- Tregs	ST2+ Tregs	ST2- Tregs
	53	53	41	26	51	21	53	28
	69	55	40	31	47	19	61	40
	45	54	31	23	38	33	47	31
	49	42	40	30	57	28	59	39

## Sheet: Figure 7
Fig.7B	Days	No Tumor	WT Treg	ST2-/- Treg	Tbet-/- Treg	Fig.7C	BM MLL-AF9eGFP (%)					Fig.7J	IL1RL1 CHIP-qPCR (% input)
	85	0					No Tumor	WT Treg	ST2-/- Treg	Tbet-/- Treg			Before ST2+ Treg Chip	After ST2+ Treg Chip
	85	0					0.05	20	2.5	28				Tbet	IgG#1	IgG#2
	85	0					0.1	22	5.5	36			100	3.85018e-09	9.58336e-10	2.6548e-09
	85	0					0.02	16.8	1.2	27			100	8.60067e-10	6.82359e-10	7.62391e-10
	85	0					0.01	19	1.8	24			100	2.00394e-09	8.92965e-09	5.34653e-09
	85	0
	85	0				Fig.7E	BM ST2+ Tregs (%)						Fig.7K	Bcl6+ Tregs (%)
	85	0					No Tumor	WT Treg	ST2-/- Treg	Tbet-/- Treg				ST2+ Tregs	ST2- Tregs
	85	0					3.9	14	0.25	33				1.1	1.25
	85	0					7.1	23	0.4	27				0.98	2.32
	85	0					2.8	12	0	40				0.92	2.1
	85	0					3.7	8.8	0.35	29				0.74	1.86
	85	0												0.5	2.4
	85	0				Fig.7F	BM IL-10+ Tregs in total Tregs (%)
	85	0					No Tumor	WT Treg	ST2-/- Treg	Tbet-/- Treg			Fig.7L	Blimp-1+ Tregs (%)
	5		1				5.8	12.31	8.1	32.24				ST2+ Tregs	ST2- Tregs
	6		1				7.6	14.7	5.3	17.51				14.85	10.1
	22		1				2.9	10.78	4.1	25.36				19.8	12.2
	25		1				6	9.6	6.7	31.22				12.5	6.1
	30		1				BM Perforin+ Tregs in total Tregs (%)							14.95	11.5
	36		1				No Tumor	WT Treg	ST2-/- Treg	Tbet-/- Treg				15.3	7.8
	40		1				2.5	7.1	3.5	14.7
	41		1				1.6	6.9	2.7	9.6
	43		1				3	5.7	1.9	13.4
	45		1				2.2	10.1	3.1	12.7
	48		1				BM GZMA+ Tregs in total Tregs (%)
	51		1				No Tumor	WT Treg	ST2-/- Treg	Tbet-/- Treg
	53		1				5.6	7.4	5.8	10.7
	55		1				4.3	10.2	7.1	11.5
	55		1				3.1	5.6	4.9	12.2
	57		1				6.7	8.7	8.2	13.7
	53			1			GZMA MFI (Median, *103)
	55			1			No Tumor	WT Treg	ST2-/- Treg	Tbet-/- Treg
	61			1			1.4	4.2	2.8	6.6
	63			1			1.2	3.9	3.1	7.5
	64			1			2	5.7	2.1	7
	65			1			0.71	4.8	1.9	6.8
	67			1
	67			1		Fig.7G	BM GZMB+ Tregs in total Tregs (%)												BM Tregs at Day21, GZMB MFI (Median, *103)
	69			1			Day 5				Day 14				Day 20				No Tumor	WT Treg	ST2-/- Treg	Tbet-/- Treg
	72			1			No Tumor	WT Treg	ST2-/- Treg	Tbet-/- Treg	No Tumor	WT Treg	ST2-/- Treg	Tbet-/- Treg	No Tumor	WT Treg	ST2-/- Treg	Tbet-/- Treg	0.845	4.125	3.245	5.684
	73			1			4.7	8.1	5.2	12.2	3.9	14.1	6.1	15.8	5.9	17.4	7.4	23	1.123	3.782	2.89	6.43
	73			1			2.8	9.9	3.8	13.1	6.7	13.7	8.8	19.9	7.1	20.3	9.4	27	0.965	4.31	3.027	5.482
	77			1			0.9	7.6	4.9	10.9	8.1	11.8	7.2	24	6.8	21	8.2	30.8	0.785	4.525	4.32	7.124
	79			1			6.5	10.1	3.3	8.8	7	15.6	5.5	18.7	4.7	18.8	6.3	29.6
	81			1
	85			1		Fig.7H	GZMB+ Cells (%)									Fig.7I	Tbet+ Tregs (%), MLL-AF9 Leukemic Model
	5				1		Day 0		Day 5		Day 10		>Day 20				Day 7		Day 14		>Day 28
	12				1		ST2+ Tregs	ST2- Tregs	ST2+ Tregs	ST2- Tregs	ST2+ Tregs	ST2- Tregs	ST2+ Tregs	ST2- Tregs			ST2+ Tregs	ST2- Tregs	ST2+ Tregs	ST2- Tregs	ST2+ Tregs	ST2- Tregs
	15				1		0	9.7	5	8.3	10	0.85	15	15			7.2	21.5	10.8	36.8	5.6	37.1
	19				1		9.9	18	19	5.3	28	2.2	47	22			12.8	22.1	14.4	37.6	6.7	41.2
	21				1		13	13	36	3.6	34	1.3	48	39			17.6	21.8	13.7	41.2	7.1	42
	23				1		8.9	5.1	27	1.7	35	0.32	27	10			18.9	24.4	21.2	51	8.4	52.1
	30				1		2.3		19.5		45	2	47	11			19.1	34.7	17.7	52.7	9.1	57.8
	32				1				24		60		43	2			Tbet+ Tregs (%), DNMT3A/FLT3ITD Leukemic Model
	36				1				25		44		50	3.8			Day 7		Day 14		>Day 28
	37				1								42	0.93			ST2+ Tregs	ST2- Tregs	ST2+ Tregs	ST2- Tregs	ST2+ Tregs	ST2- Tregs
	40				1								57	3.2			18.9	23.4	10.8	36.2	7.1	52.1
	40				1								47	1.2			14.6	25.6	9.7	40.3	6.9	53.7
	41				1								48	1.7			23.3	27.1	7.7	37.9	5.9	45.6
	43				1								55	0.75			21.2	31	6.8	42.4	8.2	47.1
	44				1								40	3.3			17.7	29.9	8.7	44.7	9.1	57.1
	45				1									1.3
														0.64

## Sheet: Figure 8 
Fig.8A	CD8+ T cells Non activated ST2- Treg Non activated ST2+ Treg TME-derived ST2- Treg AML activated ST2+ Treg eGFP-MLL-AF9 mIL-33 Z-AAD-CMK			Bar1#	Bar2#	Bar3#	Bar4#	Bar5#	Bar6#	Bar7#	Bar8#	Bar9#	Bar10#	Bar11#	Bar12#
				5.9	8.7	12	39	14	16	26	26	11	35	48	31
				5.6	9.1	11	37	12	21	24	28	14	37	53	19
				4.1	6.8	9	47	9	20	27	30	16	41	49	22
				3.7	5.3	9.7	41	8.3	22	30	31	10	37	51	17
Fig.8B	Ratios of TME ST2+Tregs :TME CD8			Lysis of CD8 (%)
				Transwell Culture				Direct Coculture
	4 to 1			4.5	3.8	4.1	3	21.3	18.6	23.1	27
	2 to 1			3.3	4.2	2.8	4	14.4	7.9	12.7	18.1
	1 to 1			1.7	2.1	1.3	1.6	6.6	7.1	8.4	5.1
Fig.8C	ST2+ Tregs MLL-AF9eGFP CD45+CD11b+ Treg: Target Cells		Bar1#	Bar2#	Bar3#	Bar4#	Bar5#	Bar6#	ST2+ Tregs B220 Treg: Target Cells		Bar1#	Bar2#	Bar3#
			5.6	3.7	7.6	5.3	5.9	10.1			8.8	9.5	9.2
			7.1	5.8	5.5	6.7	10.2	9.1			9.1	9.7	9.5
			4.7	6.9	6.5	7.3	7.2	6.4			9.6	10.4	10.1
			8.3	8.1	4.8	5.9	7.8	5.7			10.9	11	11.2
	Ratios		0 to 1		2 to 1		4 to 1		Ratios		0 to 1	2 to 1	4 to 1
Fig.8D			SYTOX-Blue+ PE+ eGFP+ / PE+eGFP+ (%)
	TME CD8+ T TME ST2- Treg TME ST2+ Treg mIL-33 Z-AAD-CMK Ratios of Treg/CD8		Bar1#	Bar2#	Bar3#	Bar4#	Bar5#	Bar6#	Bar7#	Bar8#	Bar9#	Bar10#	Bar11#	Bar12#
			2.1	0.8	2.8	22	7.2	45.6	1.5	0.5	1.3	17.8	5.6	27
			5.8	1.7	4.9	14.4	5.6	37.1	2.1	0.45	0.8	11	4.8	18
			2.6	0.6	7	15.1	6.3	44.8	0.7	0	1.7	12.5	7.1	20.3
			3.7	1.3	1.7	21	8.1	41.6	1.1	0.6	5.5	10.1	3.7	15.6
			2 to 1						1 to 1
Fig.8E	Treg/CD8	% of Cytolysis of CD8 T Cells, MLL-AF9 Leukemia Model (BM)
	Ratios	Naïve BM CD8				Non TME BM CD8				TME BM CD8
	4 to 1	5.9	6.9	8.7	11.1	7.1	8.8	9.1	12	22.8	33.1	27.1	35
	2 to 1	4.7	3.5	7.1	5.3	10.3	2.7	5.1	6.7	11.2	19.1	20.7	23.3
	1 to 1	2.3	1.9	3.4	2.9	4.7	5.2	3.9	8.1	7.1	11.2	9.6	10.7
Fig.8F	Treg/CD8	Lysis of CD8 T Cells (%), MLL-AF9 Leukemia Model (Spleen, Sp))
	Ratios	Naïve Sp CD8				Non TME Sp CD8				TME Sp CD8
	4 to 1	2.2	1.8	1.75	2.8	3.1	4.3	2.9	2.5	15.8	21.1	20.1	25
	2 to 1	0.7	0.5	1.1	1.3	2.3	2	1.6	1.7	12.2	8.1	11.7	16.3
	1 to 1	0.3	0.9	1.4	0.7	0.7	1.2	0.9	1.1	5.1	8.2	9.6	12.7
Fig.8G	Treg/CD8	Lysis of CD8 T Cells (%), DNMT3A/FLT3ITDLeukemia Model (BM))
	Ratios	TME BM CD8				Non TME BM CD8
	4 to 1	35.8	27.1	22.1	24.1	3.5	2.7	3.1	2.9
	2 to 1	20.2	14.1	9.2	12.7	1.5	1.9	2	2.3
	1 to 1	7.1	6.2	5.6	9.7	1	1.2	0.9	0.75
Fig.8H			CD8 Killing (%)			Fig.8I	Cells		Lysis of CD45.1+CFSEhigh Cells in BM(%) at 24hrs
	ST2+ Tregs Naïve CD8 TME CD8 CD3/CD28 Beads		Bar1#	Bar2#	Bar3#		Non-TME ST2- Tregs		0	0	0	11	4	2.8
			1.2	0.5	15.6		TME ST2- Tregs		70	61	53	77	67	59
			0.8	0.4	22.8
			0.7	1.1	19.6
			1.2	1.7	24.3

## Sheet: Figure 9
Fig.9B	Apoptosis	AnnexinV+ Foxp3+ (%)											Fig.9E		Survival (%)			Fig.9M	BM MLL-AF9 (%)				Survival					Fig.9N	BM MLL-AF9eGFP Day35 (%)			Survival			BM ST2+CD4+Foxp3+(%)			BM CD4+Foxp3+(%)		% of Tbet+Treg			% of Bcl6+Treg			% of Blimp-1+Treg			BM CD3+CD8+(%)
	IgG-281(µg/ml)	TME ST2- Tregs					TME ST2+ Tregs							Days	IgG	ST2 Ab			IgG1	IgG1-281	IgG1-281+anti-PD-1		Time(days)	IgG1	IgG-281	IgG-281+anti-PD-1			IgG1	IgG1-281		Time(days)	IgG1	IgG-281	IgG1		IgG1-281	IgG1	IgG1-281	IgG1	IgG1-281+pd-1 Ab		IgG1	IgG1-281+pd-1 Ab		IgG1	IgG1-281+pd-1 Ab		IgG1
	0	1.2	1.9	2.3	2.5	4.8	3.7	2.9	0	1.7	2.4			24	1				26	7.8	4.94		25	1					21.7	0		41	1		24		16.5	39.3	37.7	18.2	39.65		2.16	2.56		20.2	12.6		19.9
	0.1	1.8	1.7	3.9	2.1	7.2	2.1	1.9	1.6	4.2	3.8			25	1				25.3	7.39	4.06		27	1					18	0		45	1		22.8		17.7	38.6	37.2	17.9	33.54		2.22	3.36		17.4	14.2		19.3
	1	5.8	3.1	4.9	2.7	1.9	6.6	5.7	10.8	3.3	7.4			25	1				22.9	11.3	4.08		28	1					20	0		48	1		25.4		16.3	44.7	37.2	14.2	24.7		2.83	3.68		22.6	15.4		21.6
	10	5.3	3.7	3.2	12.7	6.1	21.8	23.1	17.4	15.1	12.1			26	1				23.3	5.1	4.11		29	1	1				19.7	0		50	1		24.9		16.7	41	36.5	15.4	22.6		2.76	4.82		22.3	16		21.1
	Proliferation	CFSE+ Foxp3+ (%)												27	1								31	1								51	1							16.2			2.2			25.6
	IgG-281(µg/ml)	TME ST2- Tregs					TME ST2+ Tregs							29	1								31	1								52	1
	0	66	57	61	72	48	77	84	79	85	65			29	1								31	1								55	1
	0.1	57	66.7	52.1	64.4	78	47	51	65	56	45			31	1								32	1	1							60	1
	1	72	89	85	48	55	20	28	32	47	53			29	1	1							33		1							180		0
	10	55	61	48	81	67	23	41	27	24	12			32	1	1							34		1							180		0
														33	1	1							35		1	1						180		0
Fig.9D		BM AnnexinV+ST2+Foxp3+(%)												34		1							36			1						180		0
	Treatment	Day 7					Day 14							35		1							37		1							180		0
	IgG1	3.42	3.77	4.11	4.29	6.38	5.63	4.38	3.12	5.19	4.08	2.55		37		1							38		1							180		0
	IgG-281	14.3	20	10	30	25	16.7	28.6	20	44.7	32.8	41.7		38		1							40			1						180		0
		BM ST2+Foxp3+(%)												42		1							42		1	1						180		0
	Treatment	Day 7					Day 14							43		1							43		1	1
	IgG1	17.6	16.9	10.8	8.43	9	14.3	27.1	33.1	22.3	19.9	21.4		44		1							44		1
	IgG-281	1.18	2.06	2.7	0.83	3.15	2.27	1.8	2.3	3.3	1.08	1.51											45			1
		BM GZMB+ST2+Foxp3+(%)																					48			1
	Treatment	Day 7					Day 14																55			1
	IgG1	32.5	24.6	41	37.5	29.9	43	28.2	45.1	33.1	47	51
	IgG-281	4.7	2.1	1.9	3.7	5.8	6.1	5.7	10.1	4.9	2.9	7.7
Fig.9F		BM MLL-AF9eGFP(%)
	Treatment	Day 7					Day 14
	IgG1	2.48	2.21	3.94	2.29	4.79	12.2	10.5	10.2	5.18	5.02	4.61
	IgG-281	1.21	1.42	1.74	1.58	1.64	3.58	3.41	3.63	2.56	2.47	2.45
Fig.9G		% CD3+CD8+ in BM CD3+ Cells
	Treatment	Day 7					Day 14
	IgG1	38.1	39.4	44.6	40.2	40.7	14.5	19.9	16.5	21.4	15.8	21.2
	IgG-281	45.7	46.3	44.3	46	48.4	35.8	32.4	43.1	44	36.7	37
		No. of CD3+ CD8+ in BM CD3+ Cells (104)
	Treatment	Day 7					Day 14
	IgG1	4.95	4.472	4.683	5.12	5.73	8.105	8.231	8.455	7.358	6.327	5.231
	IgG-281	6.708	6.887	6.945	7.38	9.19	12.444	11.132	13.113	12.612	10.879	11.358
		BM CD8+ Ki67+ (%)
	Treatment	Day 7						Day 14										Fig.9P	Treatment	% MOML-14eGFP in Peripheral Blood								Survival (%)			% MOML-14eGFP
	IgG1	6.4	4.8	7.1	5.6	5.1	4.7	7.7	8.1	6.9	5.5	9.1	6.2						Days	IgG1				IgG-282				Days	IgG	IgG-282	IgG1	IgG-282
	IgG-281	19	9.5	15.8	14.9	11.9	10.8	18.8	21	16.8	19.2	21.7	23.4						Day 7	0.17	0.18	0.24	0.56	0.089	0.011	0	0.053	31	1		27.3	5.9
																			Day 14	0.86	2.58	1.28	0.98	0.19	0.11	0.3	0.15	32	1		29.7	5.8
Fig.9H		BM CD8+ IFNγ+ (%)																	Day 14	7.04	6.08	5.19	3.3	1.37	2.74	1.8	1.19	33	1		30.2	10.1
	Treatment	Day 7						Day 14																				34	1		30.5	6.2
	IgG1	4.3	7.9	3.8	3.5	2.7	5.2	5.1	6.6	6.3	6.7	8.2	9.9															34	1		28.8	5.5
	IgG-281	10.2	9.8	8.8	12.5	11.1	16.7	9.7	11.2	14.1	15.6	18.8	21.2					Fig.9Q	BM Annexin V+ ST2+ Foxp3+ (%)		BM ST2+ Foxp3+ (%)		BM GZMB+ ST2+ Foxp3+ (%)					35	1
		BM CD8+ Tbet+ (%)																										36	1
	Treatment	Day 7						Day 14											IgG1	IgG-282	IgG1	IgG-282	IgG1	IgG-282				40	1	1
	IgG1	8.4	10.1	18.1	19.6	20.8		10.8	9.9	10.1	11.1	12.7	13.3						2.7	35.6	37.4	0.22	48.9	0				52	1	1
	IgG-281	19.9	21.1	24.5	30.8	36.6		26.2	27.2	31	37.2	40.2	42.1						5.8	42.1	17.7	0.33	39.1	0				53		1
																			6.9	28.9	37.5	0.8	42.5	0				58		1
Fig.9I		% WT1-Tetramer+ in total CD8																	4.3	34.4	39.2	0.5	35.6	0				65		1
	Treatment	Day 7				Day 14													6.1	26.8		0.3	33.2	0				70		1
	IgG1	2.7	3.9	4.1	4.7	4.1	4.8	5.1	5.3																			77		1
	IgG-281	4.9	5.1	5.3	6.8	7.4	8.5	10.6	12.7																			80		1
																												85		1
Fig.9J		BM CD8+PD-1+ (%)
	Treatment	Day 7					Day 14											Fig.9R	No. of CD3+CD8+ in the BM (105)		BM CD8+ Ki67+ (%)		BM CD8+ CD107a+ (%)		BM CD8+ IFNγ+ (%)		BM CD8+ Tbet+ (%)
	IgG1	7.71	7.46	10.6	6.7	7.12	12.7	15.8	15.3	16.9	20.6	17.8
	IgG-281	2.91	4.92	5.1	5.2	7.19	4.8	5.2	5.4	5.8	7.6	10.1							IgG1	IgG-282	IgG1	IgG-282	IgG1	IgG-282	IgG1	IgG-282	IgG1	IgG-282
		BM CD8+TIM3+ (%)																	9.688	14.466	3.5	11.7	4.6	25.5	4.5	13.8	11.1	22.9
	Treatment	Day 7					Day 14												11.487	12.294	2.7	7.7	7.5	19.9	2.7	9.7	20	21.3
	IgG1	9.9	10.1	10.4	10.7	16.7	17.7	18.1	20.4	22.5	25.3								9.652	17.041	8.1	10.8	8.5	19.1	8.1	11.8	12.6	22.6
	IgG-281	5.5	6.4	7.1	7.4	8	9.3	8.9	9.9	10.7	10.5								10.787	14.792	6.7	9.1	10.2	15.6	5.7	9.1	17.3	22
		BM CD8+ PD-1+ TIM3+ (%)																	10.648	14.192	4.9	13.1	11.1	13.3	6.9	10.7	14.8	20.9
	Treatment	Day 7					Day 14
	IgG1	15.5	16.1	17.8	21.1	19.1	18.8	22.3	26.1	30.7	32.1							Fig.9S	BM CD8+ PD-1+ (%)
	IgG-281	7.3	8.1	7.8	10.2	10.8	9	10.1	11.3	10.6	13.3								IgG1	IgG-282
																			17.5	3.7
Fig.9K		BM CD3- NK1.1+ (%)																	20.7	10.7
	Treatment	Day 7					Day 14												18.1	5.8
	IgG1	3.7	2.8	3.9	2.3	3.1	2.8	2.5	3.6	5.1	4.7								16.7	6.1
	IgG-281	4.1	5.7	3.9	6.1	4.7	5.8	7	9.9	7.2	4.3								14.9	8.7
Fig.9L		% of Initial BW
	Treatment	IgG1					IgG-281
		Day 0	Day 5	Day 10	Day 15	Day 20	Day 0	Day 5	Day 10	Day 15	Day 20
		100	103	101	104	102	100	97	103	94	101
		100	97	100	98	97	100	100	105	100	100
		100	105	103	96	95	100	97	95	96	96
		100	97	104	101	99	100	100	97	96	104
		100	96	98	97	98	100	98	93	98	104
		100	98	104	98	100	100	100	101	101	103
		100	100	93	97	96	100	100	100	103	99
		100	105	103	99	97	100	96	103	96	98
		100	99	102	97	98	100	100	102	97	96
		100	100	97	104	104	100	104	103	102	98
		Colon Length (cm)						GI ST2+ Foxp3+ (%)
	Treatment	Day 7			Day 14			Day 7			Day 14
	IgG1	6.8	7.3	6.2	6.6	7.1	5.8	16.6	17.8	20.2	17.7	19.1	24.1
	IgG-281	7.1	6.2	5.7	6.6	7	5.9	8	10.1	14.4	11.4	10.9	12.2
		GI CD4+ Foxp3+ (%)						GI CD3+ CD8+ (%)
	Treatment	Day 7			Day 14			Day 7			Day 14
	IgG1	7.5	8.3	9.8	7.3	11.2	17.1	20.6	18.6	22.4	31.8	19.6	25.6
	IgG-281	4.5	5.2	7.1	9.9	12.2	15.8	23.9	26.7	19.8	24.5	30.3	21
		No. of GI CD3+ CD8+ in the GI (103)						GI CD3+ CD4+ (%)
	Treatment	Day 7			Day 14			Day 7			Day 14
	IgG1	1.95	2.31	2.47	1.33	2.21	2.78	42	37	43.8	48.1	34.7	51.2
	IgG-281	1.56	2.25	2.08	3.21	1.87	2.19	46.9	52.7	38.8	45.4	42.7	39.1
		GI CD4+ IL-17+ (%)
	Treatment	Day 7			Day 14
	IgG1	7.8	6.3	11.2	11.6	7.1	5.8
	IgG-281	10.1	8.2	5.7	9.6	7.5	4.9
[truncated: 9 more columns]

## Sheet: Figure 10
Fig 10A			Fig 10B			Fig 10C					Fig 10D
	Spleen weight			Liver weight			Spleen CD3+CD8+		Spleen CD3+CD4+			Spleen CD11b+Gr1intF4/80+ (%)			Gr1+CD11b+ (%)
	IgG1	IgG1-281		IgG1	IgG1-281		IgG1	IgG1-281	IgG1	IgG1-281		IgG1	IgG1-281		IgG1	IgG1-281
	0.2256	0.1025		1.87	1.5183		15.4	30.4	13	51.5		27.1	23.5		10.4	8.26
	0.3002	0.1231		1.7	1.5054		15	30.8	12.4	51.5		31	18.3		10	8.99
	0.2039	0.1268		1.632	1.263		15	31.2	12.7	28.3		36.5	9.89		18	2.98
	0.1635	0.1213		1.515	1.3722		14.4	30.5	11.9	51.7		32.8	11.5		11.1	1.97
	0.1814	0.1543		1.776	1.3699		24.4	29	48.7	39		28	8.97		15.4	3.96
Fig 10E	ST2		Foxp3		CD8a		ST2+Treg and CD8a+ T cell
	IgG1	IgG1-281	IgG1	IgG1-281	IgG1	IgG1-281	IgG1	IgG1-281
	1	0.14015	1	0.221478	1	2.19068	-0.13	34.03
	0.958751	0.14102	0.995804	0.241895	1.07953	2.21203	-0.44	12.86
	0.98994	0.11801	1.00582	0.232292	1.08139	2.14368	-0.3	11.83
	1.00849	0.13342	0.95351	0.235556	1.10125	2.23527	-0.12	18.3
	0.99505		0.96828		0.991858		-0.05

[truncated: 16 more sheets: Supplementary Fig. 1, Supplementary Fig. 5, Supplementary Fig. 6, Supplementary Fig. 7, Supplementary Fig. 8, Supplementary Fig. 9, Supplementary Fig. 10, Supplementary Fig. 11, Supplementary Fig. 12, Supplementary Fig. 13, Supplementary Fig. 15, Supplementary Fig. 16, Supplementary Fig. 17, Supplementary Fig. 19, Supplementary Fig. 20, Supplementary Fig. 21]
